# Supplementary material for: Investigation on the Potential Application of Na-Attapulgite as an Excipient in Domperidone Sustained-Release Tablets
Source: Molecules. 2022 Nov 26;27(23):8266. doi: 10.3390/molecules27238266 (PMC9738564; doi:10.3390/molecules27238266)
Supplement: Supplementary file 1 [file molecules-27-08266-s001.zip]

Archive with 1 entries (1 files):
- molecules-2007671-supplementary.pdf
